# Supplementary material for: Asymmetric Solvation of the Zinc Dimer Cation Revealed by Infrared Multiple Photon Dissociation Spectroscopy of Zn2+(H2O)n (n = 1–20)
Source: Int J Mol Sci. 2021 Jun 2;22(11):6026. doi: 10.3390/ijms22116026 (PMC8199724; doi:10.3390/ijms22116026)
Supplement: Supplementary file 1 [file ijms-22-06026-s001.zip]

Archive with 1 entries (1 files):
- ijms-1221133-supplementary.pdf
